# Supplementary material for: Incorporation of a FRET Pair into a Riboswitch RNA to Measure Mg2+ Concentration and RNA Conformational Change in Cell
Source: Int J Mol Sci. 2022 Jan 27;23(3):1493. doi: 10.3390/ijms23031493 (PMC8835884; doi:10.3390/ijms23031493)
Supplement: Supplementary file 1 [file ijms-23-01493-s001.zip]

Archive with 1 entries (1 files):
- ijms-1528440-supplementary-done.pdf
